# Supplementary material for: Composition of Microbiota in Transient and Mature Human Milk: Significant Changes in Large for Gestational Age Group
Source: Nutrients. 2024 Jan 9;16(2):208. doi: 10.3390/nu16020208 (PMC10818272; doi:10.3390/nu16020208)
Supplement: Supplementary file 1 [file nutrients-16-00208-s001.zip]

Archive with 1 entries (1 files):
- nutrients-2798180-supplementary.pdf
